# Supplementary material for: Monogenic diabetes syndromes: Locus‐specific databases for Alström, Wolfram, and Thiamine‐responsive megaloblastic anemia
Source: Hum Mutat. 2017 Jun 1;38(7):764–77. doi: 10.1002/humu.23233 (PMC5535005; doi:10.1002/humu.23233)
Supplement: Supplementary file 1 — Supp. Table S1 Patients included in the genotype‐phenotype analysis. [file HUMU-38-764-s001.xlsx]

## Sheet: Sheet1
	Supplement Table S1. Patients included in the genotype-phenotype analysis.
	Patient ID	Allele 1	Genomic (GRCh38 (hg38))	Protein	Allele 2	Genomic (GRCh38 (hg38))	Protein	Group	Disease phenotype	DM onset	OA onset	Deafness	DI
1	WSUK-43	c.-6G>T	4-6270014-G-T	p? (splice site)	c.2648_2651delTCTT	4-6302442-TTCTT-T	p.Phe883Serfs*68	1	Wolfram syndrome	11	10	Yes	Yes
2	GomWS15	c.1558C>T; c.173C>T	4-6301353-C-T; 4-6277628-C-T	p.Gln520*; p.Ala58Val	c.1558C>T; c.173C>T	4-6301353-C-T; 4-6277628-C-T	p.Gln520*; p.Ala58Val	1	Wolfram syndrome	8	14	21	21
3	ChaW35	c.307C>T	4-6287167C-T	p.Gln103*	c.1243_1245delGTC	4-6301037-CGTC-C	p.Val415del	1	Wolfram syndrome	2	10	37	20
4	NooIr1	c.330C>A	4-6289001-C-A	p.Tyr110*	c.330C>A	4-6289001-C-A	p.Tyr110*	1	Wolfram syndrome	9	9
5	WSUK-1	c.334C>T	4-6289005-C-T	p.Gln112*	c.334C>T	4-6289005-C-T	p.Gln112*	1	Wolfram syndrome	5	11	8	26
6	WSUK-17	c.334C>T	4-6289005-C-T	p.Gln112*	c.334C>T	4-6289005-C-T	p.Gln112*	1	Wolfram syndrome	2	20	6	Yes
7	WSUK-31.1	c.334C>T	4-6289005-C-T	p.Gln112*	c.334C>T	4-6289005-C-T	p.Gln112*	1	Wolfram syndrome	3	14	8	No
8	WSUK-31.2	c.334C>T	4-6289005-C-T	p.Gln112*	c.334C>T	4-6289005-C-T	p.Gln112*	1	Wolfram syndrome	7	9	No	No
9	GomWS2	c.376G>A	4-6289047-G-A	p.Ala126Thr	c.409_424dup	4-6289094-G-GGGCCGTCGCGAGGCTG	p.Val142Glyfs*110	1	Wolfram syndrome	8	16	16	23
10	Smi-7	c.387G>A	4-6289058-G-A	p.Trp129*	c.409_424dup	4-6289094-G-GGGCCGTCGCGAGGCTG	p.Val142Glyfs*110	1	Wolfram syndrome	7	6	8	No
11	Har7509	c.406C>T	4-6289077-C-T	p.Gln136*	c.406C>T	4-6289077-C-T	p.Gln136*	1	Wolfram syndrome	4	12	11	11
12	Har7508	c.406C>T	4-6289077-C-T	p.Gln136*	c.406C>T	4-6289077-C-T	p.Gln136*	1	Wolfram syndrome	4	17	18	17
13	Har71558	c.406C>T	4-6289077-C-T	p.Gln136*	c.406C>T	4-6289077-C-T	p.Gln136*	1	Wolfram syndrome	5	11	Yes	Yes
14	DomWS22-II3	c.409_424dup	4-6289094-G-GGGCCGTCGCGAGGCTG	p.Val142Glyfs*110	c.409_424dup	4-6289094-G-GGGCCGTCGCGAGGCTG	p.Val142Glyfs*110	1	Wolfram syndrome	2	6	14	No
15	DomWS24-II1	c.409_424dup	4-6289094-G-GGGCCGTCGCGAGGCTG	p.Val142Glyfs*110	c.409_424dup	4-6289094-G-GGGCCGTCGCGAGGCTG	p.Val142Glyfs*110	1	Wolfram syndrome	4	5	7	13
16	DomWS26-II1	c.409_424dup	4-6289094-G-GGGCCGTCGCGAGGCTG	p.Val142Glyfs*110	c.409_424dup	4-6289094-G-GGGCCGTCGCGAGGCTG	p.Val142Glyfs*110	1	Wolfram syndrome	3.5	8.5	12	10
17	DomWS26-II2	c.409_424dup	4-6289094-G-GGGCCGTCGCGAGGCTG	p.Val142Glyfs*110	c.409_424dup	4-6289094-G-GGGCCGTCGCGAGGCTG	p.Val142Glyfs*110	1	Wolfram syndrome	12	16
18	GomWS12-II1	c.409_424dup	4-6289094-G-GGGCCGTCGCGAGGCTG	p.Val142Glyfs*110	c.409_424dup	4-6289094-G-GGGCCGTCGCGAGGCTG	p.Val142Glyfs*110	1	Wolfram syndrome	4	7	18	25
19	GomWS13-III1	c.409_424dup	4-6289094-G-GGGCCGTCGCGAGGCTG	p.Val142Glyfs*110	c.409_424dup	4-6289094-G-GGGCCGTCGCGAGGCTG	p.Val142Glyfs*110	1	Wolfram syndrome	6	19	21	16
20	GomWS16-III1	c.409_424dup	4-6289094-G-GGGCCGTCGCGAGGCTG	p.Val142Glyfs*110	c.409_424dup	4-6289094-G-GGGCCGTCGCGAGGCTG	p.Val142Glyfs*110	1	Wolfram syndrome	2	10	Yes	21
21	GomWS18-III1	c.409_424dup	4-6289094-G-GGGCCGTCGCGAGGCTG	p.Val142Glyfs*110	c.409_424dup	4-6289094-G-GGGCCGTCGCGAGGCTG	p.Val142Glyfs*110	1	Wolfram syndrome	4	5	20	16
22	GomWS20	c.409_424dup	4-6289094-G-GGGCCGTCGCGAGGCTG	p.Val142Glyfs*110	c.409_424dup	4-6289094-G-GGGCCGTCGCGAGGCTG	p.Val142Glyfs*110	1	Wolfram syndrome	3	Yes	33	No
23	ChaW14	c.409_424dup	4-6289094-G-GGGCCGTCGCGAGGCTG	p.Val142Glyfs*110	c.1775_1776delTG	4-6301569-CTG-C	p.Leu592Tyrfs*13	1	Wolfram syndrome	4	9	10	No
24	GiuWS9-II2	c.409_424dup	4-6289094-G-GGGCCGTCGCGAGGCTG	p.Val142Glyfs*110	c.1661_1687del	4-6301455-CTGGGGC (15bp)TCGGCT-C	p.Leu554_Gly562del	1	Wolfram syndrome	6	8	13	14
25	GiuWS16-II1	c.409_424dup	4-6289094-G-GGGCCGTCGCGAGGCTG	p.Val142Glyfs*110	c.1230_1233delCTCT	4-6301024-TCTCT-T	p.Val412Serfs*29	1	Wolfram syndrome	5	14	18	28
26	CanWS5	c.409_424dup	4-6289094-G-GGGCCGTCGCGAGGCTG	p.Val142Glyfs*110	c.877delC	4-6300671-CC-C	p.Leu293Cysfs*11	1	Wolfram syndrome	3	6	No	No
27	ChaW41	c.409_424dup	4-6289094-G-GGGCCGTCGCGAGGCTG	p.Val142Glyfs*110	c.1602C>G	4-6301397-C-G	p.Tyr534*	1	Wolfram syndrome	4	4	10
28	Roh8	c.409_424dup	4-6289094-G-GGGCCGTCGCGAGGCTG	p.Val142Glyfs*110	c.1193_1243dup	4-6301037-G-GGCTGGA(39bp)TCTTCG	p.Gly398_Phe414dup	1	Wolfram syndrome	1.8	Yes
29	Roh36	c.409_424dup	4-6289094-G-GGGCCGTCGCGAGGCTG	p.Val142Glyfs*110	c.2648_2651del	4-6302442-TTCTT-T	p.Phe883Serfs*68	1	Wolfram syndrome	9.8	Yes
30	Alo9	c.409_424dup	4-6289094-G-GGGCCGTCGCGAGGCTG	p.Val142Glyfs*110	c.1381A>C	4-6301176-A-C	p.Thr461Pro	1	Wolfram syndrome	9	16	No	No
31	WSUK-9	c.409_424dup	4-6289094-G-GGGCCGTCGCGAGGCTG	p.Val142Glyfs*110	c.2262_2263delCT	4-6302056-TCT-T	p.Cys755Serfs*3	1	Wolfram syndrome	7	6	Yes	Yes
32	Stro13775	c.460+1G>A	4-6289132-G-A	p? (splice site)	c.460+1G>A	4-6289132-G-A	p? ( splice site)	1	Wolfram syndrome	9	12	17	Yes
33	OuwWF1-II2 (F)	c.460+1G>A	4-6289132-G-A	p? (splice site)	c.460+1G>A	4-6289132-G-A	p? (splice site)	1	Wolfram syndrome	3	22	7	18
34	OuwWF1-II3 (M)	c.460+1G>A	4-6289132-G-A	p? (splice site)	c.460+1G>A	4-6289132-G-A	p? (splice site)	1	Wolfram syndrome	3	11	13	Yes
35	Roh31	c.460+1G>A	4-6289132-G-A	p? (splice site)	c.460+1G>A	4-6289132-G-A	p? (splice site)	1	Wolfram syndrome	6.5	Yes
36	IRWS3 V.2	c.460+1G>A	4-6289132-G-A	p? (splice site)	c.460+1G>A	4-6289132-G-A	p? (splice site)	1	Wolfram syndrome	2.5	7		8
37	Roh28	c.461-8T>C	4-6291189-T-C	p? (splice site)	c.1230_1233del	4-6301024-TCTCT-T	p.Val412Serfs*29	1	Wolfram syndrome	6	Yes
38	WS6	c.604_*6316del	4-6291339-GAGAATGT…(17437)-G	p.Ile155_890Aladel	c.2343delG	4-6302137-TG-T	p.Met781Ilefs*81	1	Wolfram syndrome	3	6	6
39	ChaW34-1	c.467C>T	4-6291203-C-T	p.Thr156Met	c.1260dup	4-6301055-C-CC	p.Ile421Hisfs*122	1	Wolfram syndrome	5	8	No	No
40	ChaW34-II	c.467C>T	4-6291203-C-T	p.Thr156Met	c.1260dup	4-6301055-C-CC	p.Ile421Hisfs*122	1	Wolfram syndrome	8	10	No	No
41	Zmy-WSPL7.1	c.501delC	4-6291236-CC-C	p.Ser168Profs*119	c.1943G>A	4-6301738-G-A	p.Trp648*	1	Wolfram syndrome	8.7	9.7	No	No
42	ChaW10-1 (F)	c.505G>A	4-6291241-G-A	p.Glu169Lys	c.1234_1237delGTCT	4-6301028-TGTCT-T	p.Val412Serfs*29	1	Wolfram syndrome	10
43	ChaW10-II (M)	c.505G>A	4-6291241-G-A	p.Glu169Lys	c.1234_1237delGTCT	4-6301028-TGTCT-T	p.Val412Serfs*29	1	Wolfram syndrome	10	9	No	13
44	WSUK-7	c.505G>A	4-6291241-G-A	p.Glu169Lys	c.1558C>T	4-6301353-C-T	p.Gln520*	1	Wolfram syndrome	4	Yes	No	4
45	WSUK-23.1	c.505G>A	4-6291241-G-A	p.Glu169Lys	c.817G>T	4-6295145-G-T	p.Glu273*	1	Wolfram syndrome	11	12	13	Yes
46	WSUK-23.2	c.505G>A	4-6291241-G-A	p.Glu169Lys	c.817G>T	4-6295145-G-T	p.Glu273*	1	Wolfram syndrome	11	12	13	Yes
47	Zen1	c.530G>C	4-6291266-G-C	p.Arg177Pro	c.1355_1370del	4-6301164-G-GAGCCCTACACGCGCAG	p.Glu452Glyfs*20	1	Recessive WFS1 related disorders	10	No	Yes	No
48	Zen2	c.530G>C	4-6291266-G-C	p.Arg177Pro	c.1355_1370del	4-6301164-G-GAGCCCTACACGCGCAG	p.Glu452Glyfs*20	1	Recessive WFS1 related disorders	6	No	Yes	No
49	Zen3	c.530G>C	4-6291266-G-C	p.Arg177Pro	c.1355_1370del	4-6301164-G-GAGCCCTACACGCGCAG	p.Glu452Glyfs*20	1	Recessive WFS1 related disorders	7	No	Yes	No
50	Zen4	c.530G>C	4-6291266-G-C	p.Arg177Pro	c.1355_1370del	4-6301164-G-GAGCCCTACACGCGCAG	p.Glu452Glyfs*20	1	Recessive WFS1 related disorders	5	No	Yes	No
51	Col10	c.532_537del	4-6291267-CAAGGCA-C	p.Lys178_Ala179del	c.1673G>A	4-6301468-G-A	p.Arg558His	1	Wolfram syndrome	5	11	8	12
52	W11	c.563A>G	4-6291299-A-G	p.Asn188Ser	c.1359delC	4-6301153-CC-C	p.Tyr454Thrfs*23	1	Wolfram syndrome	4	9	9	Yes
53	W10a	c.577_579delAAG	4-6291312-GAAG-G	p.Lys193del	c.1949_1950delAT	4-6301743-TAT-T	p.Tyr650Cysfs*61	1	Wolfram syndrome	17	18
54	W10b	c.577_579delAAG	4-6291312-GAAG-G	p.Lys193del	c.1949_1950delAT	4-6301743-TAT-T	p.Tyr650Cysfs*61	1	Wolfram syndrome	10	22	Yes
55	W12	c.577_579delAAG	4-6291312-GAAG-G	p.Lys193del	c.577_579delAAG	4-6291312-GAAG-G	p.Lys193del	1	Wolfram syndrome	27	35	58	No
56	HanEE31-II.2	c.580C>T	4-6291316-C-T	p.Gln194*				1	Wolfram syndrome	5	16
57	HanEE31-II.3 (F)	c.580C>T	4-6291316-C-T	p.Gln194*				1	Wolfram syndrome	7	10
58	Stro13070	c.599delT	4-6291334-CT-C	p.Leu200Argfs*87	c.599delT	4-6291334-CT-C	p.Leu200Argfs*87	1	Wolfram syndrome	4	9	19
59	Stro13076	c.599delT	4-6291334-CT-C	p.Leu200Argfs*87	c.2006A>G	4-6301801-A-G	p.Tyr669Cys	1	Wolfram syndrome	11	17	17	17
60	Roh14	c.599delT	4-6291334-CT-C	p.Leu200Argfs*87	c.2006A>G	4-6301801-A-G	p.Tyr669Cys	1	Wolfram syndrome	3.7	Yes
61	Roh21	c.599delT	4-6291334-CT-C	p.Leu200Argfs*87	c.599delT	4-6291334-CT-C	p.Leu200Argfs*87	1	Wolfram syndrome	4.3	Yes
62	WSUK-38	c.605A>G	4-6291341-A-G	p.Glu202Gly	c.817G>T	4-6295145-G-T	p.Glu273*	1	Wolfram syndrome	14	14	No	No
63	CanWS10	c.639_642delGGCG	4-6291923-GGGCG-G	p.Ala214Serfs*72	c.639_642delGGCG	4-6291923-GGGCG-G	p.Ala214Serfs*72	1	Wolfram syndrome	3	15	25	15
64	Stro13062	c.676C>T	4-6291961-C-T	p.Gln226*	c.2455C>T	4-6302250-C-T	p.Gln819*	1	Wolfram syndrome	7	9	22	7
65	Tes-F4	c.712+16G>A	4-6292013-G-A	p? (splice site)	c.1328G>T	4-6301123-G-T	p.Ser443Ile	1	Wolfram syndrome	12	13	13	15
66	Roh6	c.740_741delTT	4-6295067-TTT-T	p.Phe247Cysfs*5	c.740_741delTT	4-6295067-TTT-T	p.Phe247Cysfs*5	1	Wolfram syndrome	1.5	Yes
67	Roh9	c.740_741delTT	4-6295067-TTT-T	p.Phe247Cysfs*5	c.740_741delTT	4-6295067-TTT-T	p.Phe247Cysfs*5	1	Wolfram syndrome	2	Yes
68	Roh10	c.740_741delTT	4-6295067-TTT-T	p.Phe247Cysfs*5	c.2048T>G	4-6301843-T-G	p.Met683Arg	1	Wolfram syndrome	2.6	Yes
69	WS5	c.740_741delTT	4-6295067-TTT-T	p.Phe247Cysfs*5	c.1511C>T	4-6301306-C-T	p.Pro504Leu	1	Wolfram syndrome	8	12
70	W1	c.796C>T	4-6295124-C-T	p.Gln266*	c.796C>T	4-6291961-C-T	p.Gln266*	1	Wolfram syndrome	3	4	6
71	WSUK-39	c.817G>T	4-6295145-G-T	p.Glu273*	c.1504_1527dup	4-6301321-C-CAGCGTCCCGTGCCTGCTCTATGTC	p.Ser502_Val509dup	1	Wolfram syndrome	7	7	6	8
72	ChaW12	c.861+1G>A	4-6295190-G-A	p?(splice site)	c.861+1G>A	4-6295190-G-A	p? (splice site)	1	Wolfram syndrome	3	8
73	Har7944	c.817G>T	4-6295145-G-T	p.Glu273*	c.874C>T	4-6300669-C-T	p.Pro292Ser	1	Wolfram syndrome	16	16	16
74	Har4815	c.817G>T	4-6295145-G-T	p.Glu273*	c.1504_1527dup	4-6301321-C-CAGCGTCCCGTGCCTGCTCTATGTC	p.Ser502_Val509dup	1	Wolfram syndrome	2	7	5	7
75	Smi-9I	c.862_1357del	4-6300656-GGTGGTCAAGTA…(484)-G	p.Val288Profs*24	c.1511C>T	4-6301306-C-T	p.Pro504Leu	1	Wolfram syndrome	5	3.5		18
76	Smi-9II	c.862_1357del	4-6300656-GGTGGTCAAGTA…(484)-G	p.Val288Profs*24	c.1511C>T	4-6301306-C-T	p.Pro504Leu	1	Wolfram syndrome	11.5	11.5
77	Smi-9III	c.862_1357del	4-6300656-GGTGGTCAAGTA…(484)-G	p.Val288Profs*24	c.1511C>T	4-6301306-C-T	p.Pro504Leu	1	Wolfram syndrome	6.5	6.5		partial
78	DomWS21-II3	c.873C>A	4-6300668-C-A	p.Tyr291*	c.873C>A	4-6300668-C-A	p.Tyr291*	1	Wolfram syndrome	4	11	13 mild
79	ChaW21	c.873C>A	4-6300668-C-A	p.Tyr291*	c.1232_1233delCT	4-6301026-TCT-T	p.Ser411Cysfs*131	1	Wolfram syndrome	6	11	20
80	GasP17	c.877dup	4-6300672-C-CC	p.Leu293Profs*13	c.877delC	4-6300671-CC-C	p.Leu293Cysfs*11	1	Wolfram syndrome	3	9	19
81	GasP18	c.877dup	4-6300672-C-CC	p.Leu293Profs*13	c.877delC	4-6300671-CC-C	p.Leu293Cysfs*11	1	Wolfram syndrome	3	10	10
82	Har2016	c.906C>A	4-6300701-C-A	p.Tyr302*	c.2206G>A	4-6302001-G-A	p.Gly736Ser	1	Wolfram syndrome	8	8	No	12
83	Har2017	c.906C>A	4-6300701-C-A	p.Tyr302*	c.2206G>A	4-6302001-G-A	p.Gly736Ser	1	Wolfram syndrome	11	9		11
84	W14	c.908T>C	4-6300703-T-C	p.Leu303Pro	c.1255_1256insCTT	4-6301050-T-TCTT	p.Ser418dup	1	Wolfram syndrome	10	5
85	WSUK-5	c.911_914dupTTGA	4-6300705-A-ATTGA	p.Met306*	c.1943G>A	4-6301738-G-A	p.Trp648*	1	Wolfram syndrome	5	6	4	16
86	HanEE76-II.2	c.937_941dupCACTG	4-6300735-G-GCACTG	p.Trp314Cysfs*47	c.2648_2651delTCTT	4-6302442-TTCTT-T	p.Phe883Serfs*68	1	Wolfram syndrome	7	11	13	8
87	Inu-I1	c.1024_1032dup	4-6300826-C-CGCCTTCTTC	p.Phe344_Ile345insAlaPhePhe	c.1024_1032dup	4-6300826-C-CGCCTTCTTC	p.Phe344_Ile345insAlaPhePhe	1	Wolfram syndrome	9	32		32
88	Inu-I2	c.1024_1032dup	4-6300826-C-CGCCTTCTTC	p.Phe344_Ile345insAlaPhePhe	c.1024_1032dup	4-6300826-C-CGCCTTCTTC	p.Phe344_Ile345insAlaPhePhe	1	Wolfram syndrome	7	29	Yes	No
89	Smi-8I	c.1024_1032dup	4-6300826-C-CGCCTTCTTC	p.Phe344_Ile345insAlaPhePhe	c.1024_1032dup	4-6300826-C-CGCCTTCTTC	p.Phe344_Ile345insAlaPhePhe	1	Wolfram syndrome	11	11	18
90	Ell-1.1	c.1038dupG	4-6300833-G-GG	p.Leu347Alafs*196	c.1038dupG	4-6300833-G-GG	p.Leu347Alafs*196	1	Wolfram syndrome	7	11	11	20
91	Ell-1.2	c.1038dupG	4-6300833-G-GG	p.Leu347Alafs*196	c.1038dupG	4-6300833-G-GG	p.Leu347Alafs*196	1	Wolfram syndrome	6	7
92	GomWS5-II3	c.1049_1051delTCT	4-6300843-TTCT-T	p.Phe350del	c.1049_1051delTCT	4-6300843-TTCT-T	p.Phe350del	1	Wolfram syndrome	8	11	16	13
93	WSUK-25	c.1049_1051delTCT	4-6300843-TTCT-T	p.Phe350del	c.2206G>A	4-6302001-G-A	p.Gly736Ser	1	Recessive WFS1 related disorders	13			16
94	GomWS17-II1	c.1060_1062delTTC	4-6300843-TTCT-T	p.Phe354del				1	Wolfram syndrome	3	13		8
95	Har5514	c.1060_1062delTTC	4-6300843-TTCT-T	p.Phe354del	c.1433G>A	4-6301228-G-A	p.Trp478*	1	Wolfram syndrome	3	11	16	24
96	ChaW6	c.1060_1062delTTC	4-6300843-TTCT-T	p.Phe354del	c.1672C>T	4-6301467-C-T	p.Arg558Cys	1	Wolfram syndrome	9	10
97	GasP9	c.1060_1062delTTC	4-6300843-TTCT-T	p.Phe354del	c.1949_1950delAT	4-6301743-TAT-T	p.Tyr650Cysfs*61	1	Wolfram syndrome	8	8
98	Alo-2	c.1060_1062delTTC	4-6300843-TTCT-T	p.Phe354del	c.2663C>A	4-6302458-C-A	p.Ser888*	1	Wolfram syndrome	4	9.5	9.5	9.5
99	WS1	c.1060_1062delTTC	4-6300843-TTCT-T	p.Phe354del	c.1676C>A	4-6301471-C-A	p.Ala559Asp	1	Wolfram syndrome	8	16
100	Stro 13073	c.1096C>T	4-6300891-C-T	p.Gln366*	c.1558C>T	4-6301353-C-T	p.Gln520*	1	Wolfram syndrome	6	5	Yes
101	Cha W16	c.1096C>T	4-6300891-C-T	p.Gln366*	c.2513C>T	4-6302308-C-T	p.Pro838Leu	1	Wolfram syndrome	14	15
102	Roh7	c.1096C>T	4-6300891-C-T	p.Gln366*	c.1096C>T	4-6300891-C-T	p.Gln366*	1	Wolfram syndrome	1.7	Yes
103	Roh30	c.1096C>T	4-6300891-C-T	p.Gln366*	c.1096C>T	4-6300891-C-T	p.Gln366*	1	Wolfram syndrome	6	Yes
104	Nak1	c.1105_1109dup	4-6300903-C-CAAGGC	p.Trp371Argfs*73	c.1105_1109dup	4-6300903-C-CAAGGC	p.Trp371Argfs*73	1	Wolfram syndrome	6	11	19
105	Col 14	c.1112G>A; c.2392_2393insGAC	4-6300907-G-A; 4-6302178-G-GGAC	p.Trp371*; p.Val798delinsGlyLeu	c.1362_1377del16	4-6301156-ACACGCGCAGGGCCCTG-A	p.Tyr454*	1	Wolfram syndrome	4	6	14
106	Cha W11	c.1113G>A	4-6300908-G-A	p.Trp371*	c.1113G>A	4-6300908-G-A	p.Trp371*	1	Wolfram syndrome	5	19	22
107	Gan P4	c.1133C>A; c.1698_1703del	4-6300908-G-A; 4-6301492-TCCTCTT-T	p.Thr378Asn; p.Leu567_phe568del	c.2464del; c.1910T>C	4-6302258-CC-C; 4-6301705-T-C	p.Leu822Serfs*40; p.Leu637Pro;	1	Wolfram syndrome	10	16	16
108	GasP14	c.1141_1164dup	4-6300958-G-GCTGCTGCGCTTCGAGCCCAACCTG	p.Leu381_Leu388dup	c.1234_1237delGTCT	4-6301028-TGTCT-T	p.Val412Serfs*29	1	Wolfram syndrome	7	20	25	20
109	GasP8	c.1145T>C	4-6300940-T-C	p.Leu382Pro	c.1234_1237delGTCT	4-6301028-TGTCT-T	p.Val412Serfs*29	1	Wolfram syndrome	6	11	14	10
110	Zmy-WFSPL5.1	c.1174C>T	4-6300969-C-T	p.Gln392*	c.1538_1539delAT	4-6301332-TAT-T	p.Tyr513Serfs*29	1	Wolfram syndrome	7	20		23
111	ChaW46	c.1205T>C	4-6301000-T-C	p.Leu402Pro	c.1589_1592dup	4-6301386-T-TACCT	p.Val532Profs*12	1	Wolfram syndrome	8	6
112	W4	c.1228delC	4-6301022-GC-G	p.Leu410Serfs*32	c.1228delC	4-6301022-GC-G	p.Leu410Serfs*32	1	Wolfram syndrome	4	12
113	W19	c.1228delC	4-6301022-GC-G	p.Leu410Serfs*32				1	Wolfram syndrome	3	26
114	Col15	c.1230_1233delCTCT	4-6301024-TCTCT-T	p.Val412Serfs*29	c.1546_1548delTTC	4-6301340-CTTC-C	p.Phe516del	1	Wolfram syndrome	3	10	13
115	Har1547	c.1230_1233delCTCT	4-6301024-TCTCT-T	p.Val412Serfs*29	c.1309G>C	4-6301104-G-C	p.Gly437Arg	1	Wolfram syndrome	10	10	32	32
116	ChaW19	c.1230_1233delCTCT	4-6301024-TCTCT-T	p.Val412Serfs*29	c.1230_1233delCTCT	4-6301024-TCTCT-T	p.Val412Serfs*29	1	Wolfram syndrome	3	9	9	8
117	OuwWF4-II.1	c.1230_1233delCTCT	4-6301024-TCTCT-T	p.Val412Serfs*29	c.1525_1539del15	4-6301319-TGTCTACCTGCTCTAT-T	p.Val509_Tyr513del	1	Wolfram syndrome	4	8	9	4.5
118	GasP1	c.1230_1233delCTCT	4-6301024-TCTCT-T	p.Val412Serfs*29	c.1355_1370dup	4-6301164-G-GAGCCCTACACGCGCAG	p.Ala460Hisfs*88	1	Wolfram syndrome	3	12	12	3
119	GasP6	c.1230_1233delCTCT	4-6301024-TCTCT-T	p.Val412Serfs*29	c.1230_1233delCTCT	4-6301024-TCTCT-T	p.Val412Serfs*29	1	Wolfram syndrome	9	14	14	14
120	GasP10	c.1230_1233delCTCT	4-6301024-TCTCT-T	p.Val412Serfs*29	c.1243_1245delGTC	4-6301037-CGTC-C	p.Val415del	1	Wolfram syndrome	8	16		15
121	GasP23	c.1230_1233delCTCT	4-6301024-TCTCT-T	p.Val412Serfs*29	c.2643_2646delCTTT	4-6302437-TCTTT-T	p.Phe882Serfs*69	1	Wolfram syndrome	8	7	18
122	GasP25	c.1230_1233delCTCT	4-6301024-TCTCT-T	p.Val412Serfs*29	c.2105G>A	4-6301900-G-A	p.Gly702Asp	1	Wolfram syndrome	2	7	14
123	GasP27	c.1230_1233delCTCT	4-6301024-TCTCT-T	p.Val412Serfs*29	c.1230_1233delCTCT	4-6301024-TCTCT-T	p.Val412Serfs*29	1	Wolfram syndrome	1.5	7
124	TesF2-2	c.1230_1233delCTCT	4-6301024-TCTCT-T	p.Val412Serfs*29				1	Wolfram syndrome	10	6		Yes
125	TesF2-1	c.1230_1233delCTCT	4-6301024-TCTCT-T	p.Val412Serfs*29				1	Wolfram syndrome	10	7	12	Yes
126	TesF3	c.1230_1233delCTCT	4-6301024-TCTCT-T	p.Val412Serfs*29	c.2051C>T	4-6301846-C-T	p.Ala684Val	1	Wolfram syndrome	12	12	14	14
127	ChaW49-I	c.1230_1233delCTCT	4-6301024-TCTCT-T	p.Val412Serfs*29	c.1511C>T	4-6301306-C-T	p.Pro504Leu	1	Wolfram syndrome	5	18	19
128	ChaW49-II	c.1230_1233delCTCT	4-6301024-TCTCT-T	p.Val412Serfs*29	c.1511C>T	4-6301306-C-T	p.Pro504Leu	1	Wolfram syndrome	2	16	16
129	Alo-4	c.1230_1233delCTCT	4-6301024-TCTCT-T	p.Val412Serfs*29	c.1885C>T	4-6301680-C-T	p.Arg629Trp	1	Wolfram syndrome	9	9
130	WSUK-27	c.1230_1233delCTCT	4-6301024-TCTCT-T	p.Val412Serfs*29	c.1243_1245delGTC	4-6301037-CGTC-C	p.Val415del	1	Recessive WFS1 related disorders	5		15	Yes
131	Tita1	c.1232_1233delCT	4-6301026-TCT-T	p.Ser411Cysfs*131	c.2431_2465dup	4-6302259-T-TAAGAGC (23 bp) CAGCCT	p.Ile823Argfs*51	1	Wolfram syndrome	Yes	22	Yes, mild
132	ChaW44	c.1232_1233delCT	4-6301026-TCT-T	p.Ser411Cysfs*131	c.2431_2465dup	4-6302259-T-TAAGAGC (23 bp) CAGCCT	p.Ile823Argfs*51	1	Wolfram syndrome	4	13	20
133	GasP4	c.1234_1237delGTCT	4-6301028-TGTCT-T	p.Val412Serfs*29	c.1243_1245delGTC	4-6301037-CGTC-C	p.Val415del	1	Wolfram syndrome	3.5	10	14
134	GasP5	c.1234_1237delGTCT	4-6301028-TGTCT-T	p.Val412Serfs*29	c.1243_1245delGTC	4-6301037-CGTC-C	p.Val415del	1	Wolfram syndrome	3.5	20	20
135	Zym-WFSPL1.1	c.1234_1237delGTCT	4-6301028-TGTCT-T	p.Val412Serfs*29	c.1234_1237delGTCT	4-6301024-TCTCT-T	p.Val412Serfs*29	1	Wolfram syndrome	5	17	No	15
136	ChaW25	c.1240_1242delTTC	4-6301029-CTTC-C	p.Phe414del	c.2206G>A	4-6302001-G-A	p.Gly736Ser	1	Wolfram syndrome	9	20	9	15
137	Har7087	c.1243_1245delGTC	4-6301037-CGTC-C	p.Val415del	c.1243_1245delGTC	4-6301037-CGTC-C	p.Val415del	1	Wolfram syndrome	4	7
138	Har7668	c.1243_1245delGTC	4-6301037-CGTC-C	p.Val415del	c.1243_1245delGTC	4-6301037-CGTC-C	p.Val415del	1	Wolfram syndrome	6	8	7	18
139	Har7669	c.1243_1245delGTC	4-6301037-CGTC-C	p.Val415del	c.1243_1245delGTC	4-6301037-CGTC-C	p.Val415del	1	Wolfram syndrome	6	8	8	24
140	ChaW23	c.1243_1245delGTC	4-6301037-CGTC-C	p.Val415del	c.1980C>G	4-6301775-C-G	p.Tyr660*	1	Wolfram syndrome	3	12	10	5
141	Met-1	c.1243_1245delGTC	4-6301037-CGTC-C	p.Val415del	c.2051C>T	4-6301846-C-T	p.Ala684Val	1	Wolfram syndrome	4.5	5	Yes
142	Zal-lib1.1	c.1243_1245delGTC	4-6301037-CGTC-C	p.Val415del	c.1243_1245delGTC	4-6301037-CGTC-C	p.Val415del	1	Wolfram syndrome	11	12	13	14
143	GasP7	c.1243_1245delGTC	4-6301037-CGTC-C	p.Val415del	c.1243_1245delGTC	4-6301037-CGTC-C	p.Val415del	1	Wolfram syndrome	6	15	12	18
144	GasP11	c.1243_1245delGTC	4-6301037-CGTC-C	p.Val415del	c.1243_1245delGTC	4-6301037-CGTC-C	p.Val415del	1	Wolfram syndrome	9	9	19	24
145	GasP12	c.1243_1245delGTC	4-6301037-CGTC-C	p.Val415del	c.1243_1245delGTC	4-6301037-CGTC-C	p.Val415del	1	Wolfram syndrome	7	12
146	GasP13	c.1243_1245delGTC	4-6301037-CGTC-C	p.Val415del	c.1243_1245delGTC	4-6301037-CGTC-C	p.Val415del	1	Wolfram syndrome	5	11	14	14
147	Met-2	c.1243_1245delGTC	4-6301037-CGTC-C	p.Val415del	c.2051C>T	4-6301846-C-T	p.Ala684Val	1	Wolfram syndrome	8	10
148	HanEE53-II.1	c.1243_1245delGTC	4-6301037-CGTC-C	p.Val415del	c.1243_1245delGTC	4-6301037-CGTC-C	p.Val415del	1	Wolfram syndrome	4	8	13
149	HanEE53-II.2	c.1243_1245delGTC	4-6301037-CGTC-C	p.Val415del	c.1243_1245delGTC	4-6301037-CGTC-C	p.Val415del	1	Wolfram syndrome	6	7	7
150	Smi-1	c.1243_1245delGTC	4-6301037-CGTC-C	p.Val415del	c.1517T>G	4-6301312-T-G	p.Leu506Arg	1	Wolfram syndrome	8	7	6
151	Roh11	c.1243_1245delGTC	4-6301037-CGTC-C	p.Val415del	c.1243_1245delGTC	4-6301037-CGTC-C	p.Val415del	1	Wolfram syndrome	3.1	Yes
152	Roh17	c.1251_1252delinsG	4-6301045TCT-TG	p.Phe417Leufs*25	c.1973delA	4-6301767-AA-A	p.Lys658Argfs*7	1	Wolfram syndrome	4	Yes
153	WSUK-12	c.1283C>G	4-6301078-C-G	p.Pro428Arg	c.2319C>G	4-6302114-C-G	p.Tyr773*	1	Wolfram syndrome	13	13	Yes	No
154	Roh32	c.1289C>T	4-6301084-C-T	p.Ser430leu	c.1973delA	4-6301767-AA-A	p.Lys658Argfs*7	1	Wolfram syndrome	7.5	Yes
155	HonIII2	c.1300_1302delGTC	4-6301094-TGTC-T	p.Val434del	c.1997G>A	4-6301792-G-A	p.Trp666*	1	Wolfram syndrome	6	8	13	7
156	WS16	c.1308delC	4-6301102-CC-C	p.Gly437Alafs*5	c.2171C>T	4-6301966-C-T	p.Pro724Leu	1	Wolfram syndrome	15	30
157	Har1588	c.1309G>C	4-6301104-G-C	p.Gly437Arg	c.1698_1703delCCTCTT	4-6301492-TCCTCTT-T	p.Leu567_phe568del	1	Wolfram syndrome	10	15		40
158	WSUK-27	c.1230_1233delCTCT	4-6301024-TCTCT-T	p.Val412Serfs*29	c.1243_1245delGTC	4-6301037-CGTC-C	p.Val415del	1	Wolfram syndrome	8	22	Yes	No
159	Pap-P1	c.1348_1350delinsTAG	4-6301142-CCAT-CTAG	p.His450*	c.1348_1350delinsTAG	4-6301142-CCAT-CTAG	p.His450*	1	Wolfram syndrome	6	10	10	10
160	Col4	c.1362_1377del	4-6301156-ACACGCGCAGGGCCCTG-A	p.Tyr454*	c.1362_1377del	4-6301156-ACACGCGCAGGGCCCTG-A	p.Tyr454*	1	Wolfram syndrome	6	10	13	12
161	Col5	c.1362_1377del	4-6301156-ACACGCGCAGGGCCCTG-A	p.Tyr454*	c.1362_1377del	4-6301156-ACACGCGCAGGGCCCTG-A	p.Tyr454*	1	Wolfram syndrome	5	13	10	8
162	Col6	c.1362_1377del	4-6301156-ACACGCGCAGGGCCCTG-A	p.Tyr454*	c.1362_1377del	4-6301156-ACACGCGCAGGGCCCTG-A	p.Tyr454*	1	Wolfram syndrome	8	12	11	10
163	Col7	c.1362_1377del	4-6301156-ACACGCGCAGGGCCCTG-A	p.Tyr454*	c.1362_1377del	4-6301156-ACACGCGCAGGGCCCTG-A	p.Tyr454*	1	Wolfram syndrome	4	10	11	11
164	Col8	c.1362_1377del	4-6301156-ACACGCGCAGGGCCCTG-A	p.Tyr454*	c.1362_1377del	4-6301156-ACACGCGCAGGGCCCTG-A	p.Tyr454*	1	Wolfram syndrome	11	14	12	20
165	Col9	c.1362_1377del	4-6301156-ACACGCGCAGGGCCCTG-A	p.Tyr454*	c.1362_1377del	4-6301156-ACACGCGCAGGGCCCTG-A	p.Tyr454*	1	Wolfram syndrome	4	8	9	13
166	Col11	c.1362_1377del	4-6301156-ACACGCGCAGGGCCCTG-A	p.Tyr454*	c.1362_1377del	4-6301156-ACACGCGCAGGGCCCTG-A	p.Tyr454*	1	Wolfram syndrome	6	8	7	10
167	TesF1	c.1362_1377del	4-6301156-ACACGCGCAGGGCCCTG-A	p.Tyr454*	c.1362_1377del	4-6301156-ACACGCGCAGGGCCCTG-A	p.Tyr454*	1	Wolfram syndrome	3	12	18	Yes
168	TesF5	c.1362_1377del; c.2122C>T	4-6301156-ACACGCGCAGGGCCCTG-A; 4-6301917-C-T	p.Tyr454*; p.Arg708Cys	c.1362_1377del	4-6301156-ACACGCGCAGGGCCCTG-A	p.Tyr454*	1	Wolfram syndrome	6	12
169	Roh3	c.1362_1377del	4-6301156-ACACGCGCAGGGCCCTG-A	p.Tyr454*	c.1362_1377del	4-6301156-ACACGCGCAGGGCCCTG-A	p.Tyr454*	1	Wolfram syndrome	1	Yes
170	Roh13	c.1362_1377del	4-6301156-ACACGCGCAGGGCCCTG-A	p.Tyr454*	c.1362_1377del	4-6301156-ACACGCGCAGGGCCCTG-A	p.Tyr454*	1	Wolfram syndrome	3.4	Yes
171	Roh16	c.1362_1377del	4-6301156-ACACGCGCAGGGCCCTG-A	p.Tyr454*	c.1362_1377del	4-6301156-ACACGCGCAGGGCCCTG-A	p.Tyr454*	1	Wolfram syndrome	3.8	Yes
172	Roh18	c.1362_1377del	4-6301156-ACACGCGCAGGGCCCTG-A	p.Tyr454*	c.1362_1377del	4-6301156-ACACGCGCAGGGCCCTG-A	p.Tyr454*	1	Wolfram syndrome	4.1	Yes
173	Roh23	c.1362_1377del	4-6301156-ACACGCGCAGGGCCCTG-A	p.Tyr454*	c.1362_1377del	4-6301156-ACACGCGCAGGGCCCTG-A	p.Tyr*454	1	Wolfram syndrome	4.8	Yes
174	Roh26	c.1362_1377del	4-6301156-ACACGCGCAGGGCCCTG-A	p.Tyr454*	c.1362_1377del	4-6301156-ACACGCGCAGGGCCCTG-A	p.Tyr454*	1	Wolfram syndrome	5.3	Yes
175	Roh29	c.1362_1377del	4-6301156-ACACGCGCAGGGCCCTG-A	p.Tyr454*	c.1362_1377del	4-6301156-ACACGCGCAGGGCCCTG-A	p.Tyr454*	1	Wolfram syndrome	6	Yes
176	Stro5519	c.1385_1393del	4-6301179-CCACCGAGGT-C	p.Glu462_Thr464del	c.1385_1393del	4-6301179-CCACCGAGGT-C	p.Glu462_Thr464del	1	Wolfram syndrome	6	Yes	Yes	6
177	Roh22	c.1385_1393del	4-6301179-CCACCGAGGT-C	p.Glu462_Thr464del	c.1385_1393del	4-6301179-CCACCGAGGT-C	p.Glu462_Thr464del	1	Wolfram syndrome	4.3	Yes
178	Roh27	c.1385_1393del	4-6301179-CCACCGAGGT-C	p.Glu462_Thr464del	c.1385_1393del	4-6301179-CCACCGAGGT-C	p.Glu462_Thr464del	1	Wolfram syndrome	5.5	Yes
179	Roh33	c.1385_1393del	4-6301179-CCACCGAGGT-C	p.Glu462_Thr464del	c.2206G>A	4-6302001-G-A	p.Gly736Ser	1	Wolfram syndrome	7.8	Yes
180	WSUK-13.1	c.1401_1403del	4-6301195-TGCT-T	p.Leu468del	c.1401_1403del	4-6301195-TGCT-T	p.Leu468del	1	Wolfram syndrome	4	Yes	Yes	Yes
181	WSUK-13.2	c.1401_1403del	4-6301195-TGCT-T	p.Leu468del	c.1401_1403del	4-6301195-TGCT-T	p.Leu468del	1	Wolfram syndrome	7	7	Yes	Yes
182	WSUK-13.3	c.1401_1403del	4-6301195-TGCT-T	p.Leu468del	c.1401_1403del	4-6301195-TGCT-T	p.Leu468del	1	Wolfram syndrome	5	Yes	Yes
183	GiuWS14 II2	c.1401_1403del	4-6301195-TGCT-T	p.Leu468del	c.1885C>T	4-6301680-C-T	p.Arg629Trp	1	Wolfram syndrome	12	7		12
184	W5	c.1401_1403del	4-6301195-TGCT-T	p.Leu468del	c.1525_1539del	4-6301319-TGTCTACCTGCTCTAT-T	p.Val509_Tyr513del	1	Wolfram syndrome	7	10	17	7
185	Har5534	c.1433G>A	4-6301228-G-A	p.Trp478*	c.1611_1624del	4-6301405-GCTTCATGTGGTGTG-G	p.Cys537*	1	Wolfram syndrome	12	15	15	12
186	Har5533	c.1433G>A	4-6301228-G-A	p.Trp478*	c.1611_1624del	4-6301405-GCTTCATGTGGTGTG-G	p.Cys537*	1	Wolfram syndrome	7	10	30	12
187	Har2781	c.1433G>A	4-6301228-G-A	p.Trp478*	c.2002C>T	4-6301797-C-T	p.Gln668*	1	Wolfram syndrome	12	12	16	16
188	Har3304	c.1433G>A	4-6301228-G-A	p.Trp478*	c.2002C>T	4-6301797-C-T	p.Gln668*	1	Wolfram syndrome	6	6	6	11
189	WSUK-24	c.1433G>A	4-6301228-G-A	p.Trp478*	c.2648_2651delTCTT	4-6302437-TCTTT-T	p.Phe883Serfs*68	1	Wolfram syndrome	10	11		Yes
190	WSUK-21	c.1434delG	4-6301228-GG-G	p.Trp478Cysfs*4	c.2425G>T	4-6302220-G-T	p.Glu809*	1	Wolfram syndrome	6	Yes		Yes
191	Col3	c.1456C>T	4-6301251-C-T	p.Gln486*	c.1523_1524del	4-6301317-TAT-T	p.Tyr508Cysfs*34	1	Wolfram syndrome	4	13	7	9
192	Ali-2	c.1456C>T	4-6301251-C-T	p.Gln486*	c.2149G>A	4-6301944-G-A	p.Glu717Lys	1	Wolfram syndrome	8	15	20	11
193	Ali-3	c.1456C>T	4-6301251-C-T	p.Gln486*	c.2149G>A	4-6301944-G-A	p.Glu717Lys	1	Wolfram syndrome	9	17	22	12
194	Ali-4	c.1456C>T	4-6301251-C-T	p.Gln486*	c.2149G>A	4-6301944-G-A	p.Glu717Lys	1	Wolfram syndrome	9	13	18	11
195	Ali-5	c.1456C>T	4-6301251-C-T	p.Gln486*	c.2149G>A	4-6301944-G-A	p.Glu717Lys	1	Wolfram syndrome	8	20	20	10
196	Alo-8	c.1456C>T	4-6301251-C-T	pGln486*	c.1456C>T	4-6301251-C-T	p.Gln486*	1	Wolfram syndrome	4	6	7	7
197	WSUK-10	c.1504_1527dup	4-6301321-C-CAGCGTCCCGTGCCTGCTCTATGTC	p.Ser502_Val509dup	c.2262_2263delCT	4:6302056 TCT>T	p.Cys755Serfs*3	1	Wolfram syndrome	13	15	No	No
198	CanWS4	c.1507_1519del	4-6301301-CGTCCCGTGCCTG-C	p.Val503Serfs*15	c.1507_1519del	4-6301301-CGTCCCGTGCCTG-C	p.Val503Serfs*15	1	Wolfram syndrome	4	6
199	WS4b	c.1507_1519del	4-6301301-CGTCCCGTGCCTG-C	p.Val503Serfs*15	c.1922C>A	4-6301717-C-A	p.Thr641Lys	1	Wolfram syndrome	12	23
200	ChaW24	c.1511C>T	4-6301306-C-T	p.Pro504Leu	c.2224dup	4-6302018-T-TT	p.Cys742Leufs*17	1	Wolfram syndrome	7	17	18	22
201	Col18	c.1514G>A	4-6301309-G-A	p.Cys505Tyr	c.1620_1622delGTG	4-6301414-GGTG-G	p.Trp540del	1	Wolfram syndrome	8	13
202	Stro13781	c.1523_1524del	4-6301317-TAT-T	p.Tyr508Cysfs*34	c.1523_1524del	4-6301317-TAT-T	p.Tyr508cysfs*34	1	Wolfram syndrome	4	10	6	14
203	OuwWF6-II1	c.1525_1537del	4-6301319-TGTCTACCTGCTCT-T	p.Val509Ilefs*9	c.1525_1537del	4-6301319-TGTCTACCTGCTCT-T	p.Val509Ilefs*9	1	Wolfram syndrome	4	12	25	11
204	Chaw20-1	c.1525_1537del	4-6301319-TGTCTACCTGCTCT-T	p.Val509Ilefs*9	c.2643_2646delCTTT	4-6302437-TCTTT-T	p.Phe882Serfs*69	1	Wolfram syndrome	4	7	13
205	ChaW20-2	c.1525_1537del	4-6301319-TGTCTACCTGCTCT-T	p.Val509Ilefs*9	c.2643_2646delCTTT	4-6302437-TCTTT-T	p.Phe882Serfs*69	1	Wolfram syndrome	5	11	17
206	OuwWF3-II.5	c.1525_1539del	4-6301319-TGTCTACCTGCTCTAT-T	p.Val509_Tyr513del	c.1525_1539del	4-6301319-TGTCTACCTGCTCTAT-T	p.Val509_Tyr513del	1	Wolfram syndrome	1	10	9	6
207	OuwWF3-II.6	c.1525_1539del	4-6301319-TGTCTACCTGCTCTAT-T	p.Val509_Tyr513del	c.1525_1539del	4-6301319-TGTCTACCTGCTCTAT-T	p.Val509_Tyr513del	1	Wolfram syndrome	4	13	12
208	ChaF1.1	c.1525_1539del	4-6301319-TGTCTACCTGCTCTAT-T	p.Val509_Tyr513del	c.1525_1539del	4-6301319-TGTCTACCTGCTCTAT-T	p.Val509_Tyr513del	1	Wolfram syndrome	2	Yes
209	Cha1.2	c.1525_1539del	4-6301319-TGTCTACCTGCTCTAT-T	p.Val509_Tyr513del	c.1525_1539del	4-6301319-TGTCTACCTGCTCTAT-T	p.Val509_Tyr513del	1	Wolfram syndrome	8	Yes
209	WSUK-4.1	c.1525_1539del	4-6301319-TGTCTACCTGCTCTAT-T	p.Val509_Tyr513del	c.1525_1539del	4-6301319-TGTCTACCTGCTCTAT-T	p.Val509_Tyr513del	1	Wolfram syndrome	Yes	8	No	11
210	BlaC4	c.1525_1539del	4-6301319-TGTCTACCTGCTCTAT-T	p.Val509_Tyr513del				1	Wolfram syndrome	4	Yes
211	WSUK-41	c.1529_1543del	4-6301323-TACCTGCTCTATCTCT-T	p.Tyr510_Leu514del	c.2254G>T	4-6302049-G-T	p.Glu752*	1	Wolfram syndrome	2	7	No	Yes
212	WSUK-22	c.1549C>T; c.1682T>G	4-6301344-C-T; 4-6301477-T-G	p.Arg517Cys; Ile561Ser	c.1944G>A;c.1775T>C	4-6301739-G-A; 4-6301570-T-C	p.Trp648*; p.Leu592Pro	1	Wolfram syndrome	3	5	Yes	8
213	Har1270	c.1549delC	4-6301343-CC-C	p.Arg517Alafs*5	c.1944G>A	4-6301739-G-A	p.Trp648*	1	Wolfram syndrome	3	5	9	3
214	Har1271	c.1549delC	4-6301343-CC-C	p.Arg517Alafs*5	c.1944G>A	4-6301739-G-A	p.Trp648*	1	Wolfram syndrome	4	4	6	4
215	Har6032	c.1549delC	4-6301343-CC-C	p.Arg517Alafs*5	c.2648_2651delTCTT	4-6302437-TCTTT-T	p.Phe883Serfs*68	1	Wolfram syndrome	5	12		2.5
216	Har6031	c.1549delC	4-6301343-CC-C	p.Arg517Alafs*5	c.2648_2651delTCTT	4-6302437-TCTTT-T	p.Phe883Serfs*68	1	Wolfram syndrome	4	12		14
217	ChaW2	c.1558C>T	4-6301353-C-T	p.Gln520*	c.1558C>T	4-6301353-C-T	p.Gln520*	1	Wolfram syndrome	3	8	8	12
218	ChaW3	c.1558C>T	4-6301353-C-T	p.Gln520*				1	Wolfram syndrome	8	6	3	8
219	CanWS2-II2	c.1558C>T	4-6301353-C-T	p.Gln520*	c.1813dup	4-6301608-A-AA	p.Ser605Lysfs*107	1	Wolfram syndrome	3	8
220	OuwWF2 II2	c.1581dup	4-6301376-C-CC	p.Tyr528Leufs*15				1	Wolfram syndrome	5	6	11
221	Col13	c.1584C>G	4-6301379-C-G	p.Tyr528*	c.1584C>G	4-6301379-C-G	p.Tyr528*	1	Wolfram syndrome	11	7	11
222	Col2	c.1602C>G	4-6301390-C-G	p.Tyr534*	c.1602C>G	4-6301390-C-G	p.Tyr534*	1	Wolfram syndrome	3	12	8	10
223	Zmy-WFSPL6.1	c.1619G>A	4-6301414-G-A	p.Trp540*	c.1619G>A	4-6301414-G-A	p.Trp540*	1	Wolfram syndrome	4	6	15	No
224	Zmy-WFSPL6.2	c.1619G>A	4-6301414-G-A	p.Trp540*	c.1619G>A	4-6301414-G-A	p.Trp540*	1	Wolfram syndrome	5	9
225	Roh5	c.1619G>A	4-6301414-G-A	p.Trp540*	c.1619G>A	4-6301414-G-A	p.Trp540*	1	Wolfram syndrome	1.3	Yes
226	P3 BJ	c.1619G>A	4-6301414-G-A	p.Trp540*	c.1619G>A	4-6301414-G-A	p.Trp540*	1	Wolfram syndrome	4	9	15	15
227	ChaW26.1	c.1620_1622delGTG	4-6301414-GGTG-G	p.Trp540del	c.1620_1622delGTG	4-6301414-GGTG-G	p.Trp540del	1	Wolfram syndrome	6	10	15	16
228	ChaW26.2	c.1620_1622delGTG	4-6301414-GGTG-G	p.Trp540del	c.1620_1622delGTG	4-6301414-GGTG-G	p.Trp540del	1	Wolfram syndrome	4	16	12
229	Alo-3	c.1620_1622delGTG	4-6301414-GGTG-G	p.Trp540del	c.2020G>A	4-6301815-G-A	p.Gly674Arg	1	Wolfram syndrome	11	14
230	Smi-3I	c.1673G>A	4-6301468-G-A	p.Arg558His	c.2590G>T	4-6302385-G-T	p.Glu864*	1	Wolfram syndrome	10	13
231	Smi 5	c.1675G>A	4-6301470-G-A	p.Ala559Thr	c.2642delT	4-6302436-TT-T	p.Phe881Serfs*71	1	Wolfram syndrome	12	13
232	ChaW22	c.1698_1703delCCTCTT	4-6301492-TCCTCTT-T	p.Leu567_Phe568del	c.1698_1703delCCTCTT	4-6301492-TCCTCTT-T	p.Leu567_phe568del	1	Wolfram syndrome	11	17	15	27
233	WSUK-19	c.1727_1744del	4-6301521-GGCCTGGCCCTGGTGGGCG-G	p.Gly576_Gly581del	c.1727_1744del	4-6301521-GGCCTGGCCCTGGTGGGCG-G	p.Gly576_Gly581del	1	Wolfram syndrome	8	34	26
234	Ali 6	c.1763G>A	4-6301558-G-A	p.Trp588*	c.2051C>G	4-6301846-C-G	p.Ala684Gly	1	Wolfram syndrome	10	15	14	15
235	ChaW4	c.1775_1776delTG	4-6301569-CTG-C	p.Leu592Tyrfs*13	c.1775_1776delTG	4-6301569-CTG-C	p.Leu592Tyrfs*13	1	Wolfram syndrome	8	7	12	6
236	Roh19	c.1775_1778dup	4-6301572-A-ATGGA	p.Glu593Aspfs*14	c.1775_1778dup	4-6301572-A-ATGGA	p.Glu593Aspfs*14	1	Wolfram syndrome	4.2	Yes
237	Smi 6	c.1838G>A	4-6301633-G-A	p.Trp613*	c.2012C>T	4-6301807-C-T	p.Ala671Val	1	Wolfram syndrome	28	42
238	Roh 25	c.1838G>A	4-6301633-G-A	p.Trp613*	c.1838G>A	4-6301633-G-A	p.Trp613*	1	Wolfram syndrome	5.1	Yes
239	WS2	c.1838G>A	4-6301633-G-A	p.Trp613*	c.2416G>C	4-6302211-G-C	p.Ala806Pro	1	Wolfram syndrome	5	6
240	Roh38	c.1885C>T	4-6301680-C-T	p.Arg629Trp	c.2648_2651delTCTT	4-6302437-TCTTT-T	p.Phe883Serfs*68	1	Wolfram syndrome	16	Yes
241	Roh12	c.1919_1929del	4-6301713-CTCACGGCCATC-C	p.Leu640Argfs*68	c.1919_1929del	4-6301713-CTCACGGCCATC-C	p.Leu640Argfs*68	1	Wolfram syndrome	3.3	Yes
242	Roh20	c.1919_1929del	4-6301713-CTCACGGCCATC-C	p.Leu640Argfs*68	c.1919_1929del	4-6301713-CTCACGGCCATC-C	p.Leu640Argfs*68	1	Wolfram syndrome	4.3	Yes
243	Zal LIB 3.1	c.1936_1943del	4-6301730-GTGCTGTTC-G	p.Phe646Valfs*63	c.1936_1943del	4-6301730-GTGCTGTTC-G	p.Phe646Valfs*63	1	Wolfram syndrome	5	12	8	12
244	Zal LIB 3.2	c.1936_1943del	4-6301730-GTGCTGTTC-G	p.Phe646Valfs*63	c.1936_1943del	4-6301730-GTGCTGTTC-G	p.Phe646Valfs*63	1	Wolfram syndrome	3	6	No
245	Zal LIB 7.1	c.1936_1943del	4-6301730-GTGCTGTTC-G	p.Phe646Valfs*63	c.1936_1943del	4-6301730-GTGCTGTTC-G	p.Phe646Valfs*63	1	Wolfram syndrome	7	11	Yes	13
246	Zal LIB 7.2	c.1936_1943del	4-6301730-GTGCTGTTC-G	p.Phe646Valfs*63	c.1936_1943del	4-6301730-GTGCTGTTC-G	p.Phe646Valfs*63	1	Wolfram syndrome	5	5
247	Alo 6	c.1936_1943del	4-6301730-GTGCTGTTC-G	p.Phe646Valfs*63	c.1936_1943del	4-6301730-GTGCTGTTC-G	p.Phe646Valfs*63	1	Wolfram syndrome	7	11
248	GasP2	c.1941C>A	4-6301736-C-A	p.Cys647*	c.1949_1950delAT	4-6301743-TAT-T	p.Tyr650Cysfs*61	1	Wolfram syndrome	3	8	8	12
249	Zmy-WSPL2.1	c.1943G>A	4-6301738-G-A	p.Trp648*	c.2336T>G	4-6302131-T-G	p.Val779Gly	1	Wolfram syndrome	3.8	5.8	No	No
250	Roh15	c.1943G>A	4-6301738-G-A	p.Trp648*	c.2336T>G	4-6302131-T-G	p.Val779Gly	1	Wolfram syndrome	3.8	Yes
251	Roh34	c.1943G>A	4-6301738-G-A	p.Trp648*	c.1943G>A	4-6301738-G-A	p.Trp648*	1	Wolfram syndrome	8.5	Yes
252	Dom WS23 III.1	c.1949_1950delAT	4-6301743-TATT	p.Tyr650Cysfs*61	c.1949_1950delAT	4-6301743-TATT	p.Tyr650Cysfs*61	1	Wolfram syndrome	5	8	Yes, mild
253	GasP15	c.1949_1950delAT	4-6301743-TATT	p.Tyr650Cysfs*61	c.1949_1950delAT	4-6301743-TATT	p.Tyr650Cysfs*61	1	Wolfram syndrome	7	11	20
254	GasP16	c.1949_1950delAT	4-6301743-TATT	p.Tyr650Cysfs*61	c.1949_1950delAT	4-6301743-TATT	p.Tyr650Cysfs*61	1	Wolfram syndrome	11	11
255	ChaW43	c.1949_1950delAT	4-6301743-TATT	p.Tyr650Cysfs*61	c.2206G>A	4-6302001-G-A	p.Gly736Ser	1	Wolfram syndrome	4	24
256	Zmy-WFSPL3.1	c.1978delinsG	4-6301771-TCT-TG	p.Tyr660Thrfs*5	c.1978delinsG	4-6301771-TCT-TG	p.Tyr660Thrfs*5	1	Wolfram syndrome	8	6	No	No
257	Roh24	c.1997G>A	4-6301792-G-A	p.Trp666*	c.1997G>A	4-6301792-G-A	p.Trp666*	1	Wolfram syndrome	4.9	Yes
258	Har5216	c.1999C>T	4-6301794-C-T	p.Gln667*	c.2648_2651delTCTT	4-6302437-TCTTT-T	p.Phe883Serfs*68	1	Wolfram syndrome	7	11		13
259	Har8277	c.1999C>T	4-6301794-C-T	p.Gln667*	c.2648_2651delTCTT	4-6302437-TCTTT-T	p.Phe883Serfs*68	1	Wolfram syndrome	7	11		13
260	ChaW9	c.1999C>T	4-6301794-C-T	p.Gln667*	c.2648_2651delTCTT	4-6302437-TCTTT-T	p.Phe883Serfs*68	1	Wolfram syndrome	6	15
251	Mat 1	c.1999C>T	4-6301794-C-T	p.Gln667*	c.2648_2651delTCTT	4-6302437-TCTTT-T	p.Phe883Serfs*68	1	Wolfram syndrome	6	Yes
262	ChaW42	c.1999C>T	4-6301794-C-T	p.Gln667*	c.2170C>T	4-6301965-C-T	p.Pro724Ser	1	Wolfram syndrome	7	12
263	Gasp21	c.2007T>G	4-6301802-T-G	p.Tyr669*	c.2007T>G	4-6301802-T-G	p.Tyr669*	1	Wolfram syndrome	8	13	26
264	GasP22	c.2007T>G	4-6301802-T-G	p.Tyr669*	c.2007T>G	4-6301802-T-G	p.Tyr669*	1	Wolfram syndrome	6	13
265	Kes Case1	c.2010dupT	4-6301805-T-TT	p.Ala671Cysfs*41	c.2010dupT	4-6301805-T-TT	p.Ala671Cysfs*41	1	Wolfram syndrome	5	14		25
266	GiuWS5 II2	c.2099G>A	4-6301894-G-A	p.Trp700*	c.2648_2651delTCTT	4-6302442-TTCTT-T	p.Phe883Serfs*68	1	Wolfram syndrome	7	7	16
267	WSUK-15	c.2099G>A	4-6301894-G-A	p.Trp700*	c.2099G>A	4-6301894-G-A	p.Trp700*	1	Wolfram syndrome	6	9	Yes	Yes
268	WsUK-35	c.2099G>A	4-6301894-G-A	p.Trp700*	c.2099G>A	4-6301894-G-A	p.Trp700*	1	Wolfram syndrome	4	7	No	No
269	Har3328	c.2100G>T	4-6301895-G-T	p.Trp700Cys	c.2254G>T	4-6302049-G-T	p.Glu752*	1	Wolfram syndrome	4	11		14
270	Smi 4	c.2100G>T	4-6301895-G-T	p.Trp700Cys	c.2254G>T	4-6302049-GT	p.Glu752*	1	Wolfram syndrome	4	10	16	14
271	Zal-LIB2.1	c.2119G>A; c.2649del	4-6301914-G-A; 4-6302443-TC-T	p.Val707Ile; p.Phe884Serfs*68	c.2119G>A; c.2649del	4-6301914-G-A; 4-6302443-TC-T	p.Val707Ile; p.Phe884Serfs*68	1	Wolfram syndrome	7	23
272	Zal-lib2.2	c.2119G>A; c.2649del	4-6301914-G-A; 4-6302443-TC-T	p.Val707Ile; p.Phe884Serfs*68	c.2119G>A; c.2649del	4-6301914-G-A; 4-6302443-TC-T	p.Val707Ile; p.Phe884Serfs*68	1	Wolfram syndrome	10	17	17
273	Zal-LIB5.1	c.2119G>A; c.2649del	4-6301914-G-A; 4-6302443-TC-T	p.Val707Ile; p.Phe884Serfs*68	c.2119G>A; c.2649del	4-6301914-G-A; 4-6302443-TC-T	p.Val707Ile; p.Phe884Serfs*68	1	Wolfram syndrome	7	19	29	24
274	Zal-LIB5.2	c.2119G>A; c.2649del	4-6301914-G-A; 4-6302443-TC-T	p.Val707Ile; p.Phe884Serfs*68	c.2119G>A; c.2649del	4-6301914-G-A; 4-6302443-TC-T	p.Val707Ile; p.Phe884Serfs*68	1	Wolfram syndrome	4	13
275	Zal-LIB9.1	c.2119G>A; c.2649del	4-6301914-G-A; 4-6302443-TC-T	p.Val707Ile; p.Phe884Serfs*68	c.2119G>A; c.2649del	4-6301914-G-A; 4-6302443-TC-T	p.Val707Ile; p.Phe884Serfs*68	1	Wolfram syndrome	7	15	20
276	Zal-LIB 9.2	c.2119G>A; c.2649del	4-6301914-G-A; 4-6302443-TC-T	p.Val707Ile; p.Phe884Serfs*68	c.2119G>A; c.2649del	4-6301914-G-A; 4-6302443-TC-T	p.Val707Ile; p.Phe884Serfs*68	1	Wolfram syndrome	8	9	19
277	Zal-LIB10	c.2119G>A; c.2649del	4-6301914-G-A; 4-6302443-TC-T	p.Val707Ile; p.Phe884Serfs*68	c.2119G>A; c.2649del	4-6301914-G-A; 4-6302443-TC-T	p.Val707Ile; p.Phe884Serfs*68	1	Wolfram syndrome	6	15		21
278	Zal-LIB4.1	c.2119G>A; c.2649del	4-6301914-G-A; 4-6302443-TC-T	p.Val707Ile; p.Phe884Serfs*68	c.2119G>A; c.2649del	4-6301914-G-A; 4-6302443-TC-T	p.Val707Ile; p.Phe884Serfs*68	1	Wolfram syndrome	3	11
279	Zal-LIB15	c.2119G>A; c.2649del	4-6301914-G-A; 4-6302443-TC-T	p.Val707Ile; p.Phe884Serfs*68	c.2119G>A; c.2649del	4-6301914-G-A; 4-6302443-TC-T	p.Val707Ile; p.Phe884Serfs*68	1	Wolfram syndrome	7	8		7
280	Zal-LIB17	c.2119G>A; c.2649del	4-6301914-G-A; 4-6302443-TC-T	p.Val707Ile; p.Phe884Serfs*68	c.2119G>A; c.2649del	4-6301914-G-A; 4-6302443-TC-T	p.Val707Ile; p.Phe884Serfs*68	1	Wolfram syndrome	6	8
281	WSUK-3.1	c.2146G>A	4-6301941-G-A	p.Ala716Thr	c.2649del	4-6302443-TC-T	p.Phe883Serfs*68	1	Wolfram syndrome	3	9	yes	No
282	WSUK-3.2	c.2146G>A	4-6301941-G-A	p.Ala716Thr	c.2649del	4-6302443-TC-T	p.Phe883Serfs*68	1	Wolfram syndrome	5	23	No	No
283	Col16	c.2164_2187dup	4-6301981-C-CATGCTCCCGTTCTTCATCGGCGAC	p.Met722_Asp729dup	c.2505dupC	4-6302300-C-CC	p.Lys836Glnfs*104	1	Wolfram syndrome	2	11
284	Roh35	c.2164_2187dup	4-6301981-C-CATGCTCCCGTTCTTCATCGGCGAC	p.Met722_Asp729dup	c.2164_2187dup	4-6301981-C-CATGCTCCCGTTCTTCATCGGCGAC	p.Met722_Asp729dup	1	Wolfram syndrome	8.9	Yes
285	IRWS102 III.2	c.2173_2177dup	4-6301971-T-TTTCTT	p.Ile727Serfs*137	c.2173_2177dup	4-6301971-T-TTTCTT	p.Ile727Serfs*137	1	Wolfram syndrome	3	21	13	12
286	irws102 III.5	c.2173_2177dup	4-6301971-T-TTTCTT	p.Ile727Serfs*137	c.2173_2177dup	4-6301971-T-TTTCTT	p.Ile727Serfs*137	1	Wolfram syndrome	2	Yes		2
287	IRWS2 V.1	c.2205C>A	4-6302000-C-A	p.Tyr735*	c.2205C>A	4-6302000-C-A	p.Tyr735*	1	Wolfram syndrome	3	12	14	13
288	IRWS2 V.2	c.2205C>A	4-6302000-C-A	p.Tyr735*	c.2205C>A	4-6302000-C-A	p.Tyr735*	1	Wolfram syndrome	7	11	20	20
289	Ell 2.1	c.2315dup	4-6302110-G-GG	p.Tyr773leufs*4	c.2638_2643delGACTTC	4-6302358-CGACTTC-C	p.Asp880_Phe881del	1	Wolfram syndrome	8	16
290	Har5284	c.2434delA	4-6302228-GA-G	p.Ser812Alafs*50	c.2434delA	4-6302228-GA-G	p.Ser812Alafs*50	1	Wolfram syndrome	2	8	9	15
291	Zal-LIB6.1	c.2467_2469delATC	4-6302261-CATC-C	p.Ile823del	c.2467_2469delATC	4-6302261-CATC-C	p.Ile823del	1	Wolfram syndrome	2	7	16
292	Zal-LIB6.2	c.2467_2469delATC	4-6302261-CATC-C	p.Ile823del	c.2467_2469delATC	4-6302261-CATC-C	p.Ile823del	1	Wolfram syndrome	1	2
293	ZalLIB6.3	c.2467_2469delATC	4-6302261-CATC-C	p.Ile823del	c.2467_2469delATC	4-6302261-CATC-C	p.Ile823del	1	Wolfram syndrome	5	7
294	W8	c.2484_2485insGA	4-6302279-C-CGA	p.Leu829Asnfs*34	c.2510G>A	4-6302305-G-A	p.Trp837*	1	Wolfram syndrome	3	7	5
295	Zal LIB16	c.2564_2565insGCCCCTGCATGGCCCAGCTCTC	4-6302359-C-CGCCCCTGCATGGCCCAGCTCTC	p.Thr857Leufs*90	c.2564_2565insGCCCCTGCATGGCCCAGCTCTC	4-6302359-C-CGCCCCTGCATGGCCCAGCTCTC	p.Thr857Leufs*90	1	Wolfram syndrome	5	6	12
296	WSUK-32.1	c.2643_2646delCTTT	4-6302437-TCTTT-T	p.Phe882Serfs*69	c.2643_2646delCTTT	4-6302437-TCTTT>T	p.Phe882Serfs*69	1	Wolfram syndrome	4.5	9	No	13
297	Har1945	c.2648_2651delTCTT	4-6302437-TCTTT-T	p.Phe883Serfs*68	c.2648_2651delTCTT	4-6302443-TC-T	p.Phe883Serfs*68	1	Wolfram syndrome	5	9
298	Sam 1	c.2648_2651delTCTT	4-6302437-TCTTT-T	p.Phe883Serfs*68	c.2648_2651delTCTT	4-6302442-TTCTT-T	p.Phe883Serfs*68	1	Wolfram syndrome	10	15
299	WSUK-42	c.2648_2651delTCTT	4-6302442-TTCTT-T	p.Phe883Serfs*68	c.2648_2651delTCTT	4-6302442-TTCTT-T	p.Phe883Serfs*68	1	Wolfram syndrome	10	Yes
300	HanEE34-II.2	c.2649delC	4-6302443-TC-T	p.Phe884Serfs*68	c.2649delC	4-6302443-TC-T	p.Phe884Serfs*68	1	Wolfram syndrome	4	19
301	HanEE34-II.4	c.2649delC	4-6302443-TC-T	p.Phe884Serfs*68	c.2649delC	4-6302443-TC-T	p.Phe884Serfs*68	1	Wolfram syndrome	8	12
302	Rig 1	c.319G>C	4-6288990-G-C	p.Gly107Arg	c.319G>C	4-6288990-G-C	p.Gly107Arg	2	Wolfram syndrome	7.1	11.3	16	12.5
303	Rig 2	c.319G>C	4-6288990-G-C	p.Gly107Arg	c.319G>C	4-6288990-G-C	p.Gly107Arg	2	Wolfram syndrome	8.4	11.1	14.6	14.5
304	Zal-lib4	c.320G>A	4-6288991-G-A	p.Gly107Glu	c.320G>A	4-6288991-G-A	p.Gly107Glu	2	Wolfram syndrome	6	9	Yes
305	GiuWS12,II2	c.328T>A	4-6288999-T-A	p.Tyr110Asn	c.397G>A	4-6289068-G-A	p.Ala133Thr	2	Wolfram syndrome	15	25	No	No
306	WSUK-40	c.376G>A	4-6289047-G-A	p.Ala126Thr	c.1885C>T	4-6301680-C-T	p.Arg629Trp	2	Wolfram syndrome	10	8	11	No
307	Lim-IrF1	c.376G>A	4-6289047-G-A	p.Ala126Thr	c.376G>A	4-6289047-G-A	p.Ala126Thr	2	Wolfram syndrome	14	Yes	No	13
308	HanEE32-II3	c.397G>A	4-6289068-G-A	p.Ala133Thr	c.1628T>G	4-6301423-T-G	p.Leu543Arg	2	Wolfram syndrome	7	9	6	11
309	Qing	c.449C>T	4-6289120-C-T	p.Ala150Val				2	Dominant WFS1 related disorders	No	No	Yes	No
310	GasP26	c.472G>A	4-6291208-G-A	p.Glu158Lys	c.472G>A	4-6291208-G-A	p.Glu158Lys	2	Wolfram syndrome	27	19	39	No
311	Har5461	c.505G>A; c.2068T>C	4-6291241-G-A; 4-6301863-T-C	p.Glu169Lys; p.Cys690Arg	c.887T>G	4-6300682-T-G	p.Ile296Ser	2	Wolfram syndrome	11	7	32	13
312	WSUK-16	c.505G>A	4-6291241-G-A	p.Glu169Lys	c.874C>A	4-6300669-C-A	p.Pro292Thr	2	Wolfram syndrome	14	Yes	Yes	Yes
313	Gon P1	c.511G>A	4-6291241-G-A	p.Asp171Asn				2	Dominant WFS1 related disorders			30
314	Cry-MP16	c.577A>C	4-6291313-A-C	p.Lys193Gln				2	Dominant WFS1 related disorders	No	No	Yes	No
315	Pic AT	c.605A>G	4-6291341-A-G	p.Glu202Gly	c.605A>G	4-6291341-A-G	p.Glu202Gly	2	Wolfram syndrome	14	12
316	OuwWF5-II.1	c.631G>A	4-6291367-G-A	p.Asp211Asn	c.1820C>G	4-6301615-C-G	p.Pro607Arg	2	Wolfram syndrome	10	28	45
317	OuwWF5-II.4	c.631G>A	4-6291367-G-A	p.Asp211Asn	c.1820C>G	4-6301615-C-G	p.Pro607Arg	2	Wolfram syndrome	12	26
318	Val-III.2	c.683G>A	4-6291968-G-A	p.Arg228Gln	c.2590G>A	4-6302385-G-A	p.Glu864Lys	2	Recessive WFS1-related disorders	45		Yes
319	W13	c.743T>G	4-6295071-T-G	p.Val248Gly	c.2020G>A	4-6301815-G-A	p.Gly674Arg	2	Wolfram syndrome	13	10
320	HYanEE33-II.2	c.937C>T	4-6300732-C-T	p.His313Tyr (de novo)				2	Wolfram syndrome	1.2	6	0.2
321	HanEE77-II.1	c.937C>T	4-6300732-C-T	p.His313Tyr (de novo)				2	Wolfram syndrome	4	8	2
322	Bon-Fin1	c.940T>C	4-6300735-T-C	p.Trp314Arg				2	Dominant WFS1 related disorders	18-51
323	WS30a	c.962C>T	4-6300757-C-T	p.Thr321Met				2	Dominant WFS1 related disorders	No	5	42	44
324	WS30b	c.962C>T	4-6300757-C-T	p.Thr321Met				2	Dominant WFS1 related disorders	No	2	14
325	Gan-P3	c.997G>A	4-6300792-G-A	p.Val333Ile	c.1037C>T	4-6300832-C-T	p.Pro346Leu	2	Wolfram syndrome	17	19	No	27
326	Per-P1	c.997G>A	4-6300792-G-A	p.Val333Ile	c.2390_2392dup	4-6302186-G-GACG	p.Asp797dup	2	Recessive WFS1 related disorders				2.5
327	ChaW15	c.1037C>T	4-6300832-C-T	p.Pro346Leu	c.1280T>G	4-6301075-T-G	p.Ile427Ser	2	Wolfram syndrome	7	8
328	CanWS11	c.1037C>T	4-6300832-C-T	p.Pro346Leu	c.1280T>G	4-6301075-T-G	p.Ile427Ser	2	Wolfram syndrome	3	8
329	ChaW5	c.1048T>G	4-6300843-T-G	p.Phe350Val				2	Wolfram syndrome	30	20
330	ChaW17	c.1082C>T	4-6300877-C-T	p.Thr361Ile	c.1082C>T	4-6300877-C-T	p.Thr361Ile	2	Wolfram syndrome	7	3
331	Bla C2	c.1082C>T	4-6300877-C-T	p.Thr361Ile	c.1082C>T	4-6300877-C-T	p.Thr361Ile	2	Wolfram syndrome	3	Yes	Yes
332	WSUK-45	c.1153G>A	4-6300948-G-A	p.Glu385Lys			OPA1 mut	2	Dominant WFS1 related disorders	9	4	birth
333	SB14-30	c.1235T>C	4-6301030-T-C	p.Val412Ala				2	Dominant WFS1 related disorders			Yes
334	W15	c.1280T>A	4-6301075-T-A	p.Ile427Asn	c.1280T>A	4-6301075-T-A	p.Ile427Asn	2	Recessive WFS1 related disorders	3		8	7
335	ChaW29	c.1289C>G	4-6301084-C-G	p.Ser430Trp	c.1289C>G	4-6301084-C-G	p.Ser430Trp	2	Wolfram syndrome	6	9
336	WS13	c.1294C>G	4-6301089-C-G	p.Leu432Val				2	Wolfram syndrome	10	10	16
337	WS3	c.1295T>A	4-6301090-T-A	p.Leu432Gln	c.2224T>G	4-6302019-T-G	p.Cys742Gly	2	Wolfram syndrome	16	6
338	WS16	c.1295T>G	4-6301090-T-G	p.Leu432Arg	c.1552A>G	4-6301347-A-G	p.Met518Val	2	Wolfram syndrome	7	18
339	WS8	c.1316T>G	4-6301111-T-G	p.Phe439Cys				2	Dominant WFS1 related disorders	11		10
340	Zmy-WFSPL4.1	c.1329C>G	4-6301124-C-G	p.Ser443Arg	c.1329C>G	4-6301124-C-G	p.Ser443Arg	2	Wolfram syndrome	5	5.5	No	13
341	zmy-WFSPL4.2	c.1329C>G	4-6301124-C-G	p.Ser443Arg	c.1329C>G	4-6301124-C-G	p.Ser443Arg	2	Wolfram syndrome	4	5	No	10
342	WSUK-11	c.1338C>A	4-6301133-C-A	p.Ser446Arg	c.2327A>T	4-6302122-A-T	p.Glu776Val	2	Wolfram syndrome	5.5	6	3.5	No
343	GiuWS8-II2	c.1371G>T	4-6301166-G-T	p.Arg457Ser				2	Wolfram syndrome	46	40	36
344	Zal-LIBI.1	c.1382C>G; c.2524C>T	4-6301177-C-G; 4-6302319-C-T	p.Thr461Ser; p.Leu842Phe	c.1382C>G; c.2524C>T	4-6301177-C-G; 4-6302319-C-T	p.Thr461Ser; p.Leu842Phe	2	Wolfram syndrome	4	8
345	Zal-LIBI.2	c.1382C>G; c.2524C>T	4-6301177-C-G; 4-6302319-C-T	p.Thr461Ser; p.Leu842Phe	c.1382C>G; c.2524C>T	4-6301177-C-G; 4-6302319-C-T	p.Thr461Ser; p.Leu842Phe	2	Wolfram syndrome	6	21	24	24
346	Zal-LIBI.3	c.1382C>G; c.2524C>T	4-6301177-C-G; 4-6302319-C-T	p.Thr461Ser; p.Leu842Phe	c.1382C>G; c.2524C>T	4-6301177-C-G; 4-6302319-C-T	p.Thr461Ser; p.Leu842Phe	2	Wolfram syndrome	7	11	20	18
347	Zal-LIBI.4	c.1382C>G; c.2524C>T	4-6301177-C-G; 4-6302319-C-T	p.Thr461Ser; p.Leu842Phe	c.1382C>G; c.2524C>T	4-6301177-C-G; 4-6302319-C-T	p.Thr461Ser; p.Leu842Phe	2	Wolfram syndrome	6	9	Yes
348	Zal-LIB8	c.1382C>G; c.2524C>T	4-6301177-C-G; 4-6302319-C-T	p.Thr461Ser; p.Leu842Phe	c.1382C>G; c.2524C>T	4-6301177-C-G; 4-6302319-C-T	p.Thr461Ser; p.Leu842Phe	2	Wolfram syndrome	4	12	No	12
349	Ber-NC1	c.1385A>G	4-6301185-A-G	p.Glu462Gly				2	Dominant WFS1-related disorders
350	WS22	c.1511C>G	4-6301306-C-G	p.Pro504Arg	c.1885C>T	4-6301680-C-T	p.Lys629Trp	2	Wolfram syndrome	27	30
351	GomWS7 II10	c.1511C>T	4-6301306-C-T	p.Pro504Leu				2	Wolfram syndrome	23	20	No	No
352	GomWS7 III1	c.1511C>T	4-6301306-C-T	p.Pro504Leu	c.2020G>A	4-6301815-G-A	p.Gly674Arg	2	Wolfram syndrome	12	13
353	GomWS7 III3	c.1511C>T	4-6301306-C-T	p.Pro504Leu	c.2020G>A	4-6301815-G-A	p.Gly674Arg	2	Wolfram syndrome	12	10
354	Shi F1	c.1526T>G	4-6301321-T-G	p.Val509Gly				2	Dominant WFS1 related disorders	15
355	Zal LIB13	c.1582T>G	4-6301377-T-G	p.Tyr528Asp	c.1582T>G	4-6301377-T-G	p.Tyr528Asp	2	Wolfram syndrome	9	24		25
356	Alo-5	c.1582T>G	4-6301377-T-G	p.Tyr528Asp	c.1582T>G	4-6301377-T-G	p.Tyr528Asp	2	Wolfram syndrome	10	7	16	16
357	Col1	c.1628T>G	4-6301377-T-G	p.Leu543Arg	c.1637T>A	4-6301432-T-A	p.Val546Asp	2	Wolfram syndrome	1	10	9	11
358	Alo-1	c.1628T>G	4-6301377-T-G	p.Leu543Arg	c.2104G>A	4-6301899-G-A	p.Gly702Ser	2	Wolfram syndrome	11	10
359	Col19	c.1637T>A	4-6301432-T-A	p.Val546Asp	c.2378G>C	4-6302173-G-C	p.Arg793Pro	2	Wolfram syndrome	7	10
360	Lie 1	c.1672C>T	4-6301467-C-T	p.Arg558Cys	c.1672C>T	4-6301467-C-T	p.Arg558Cys	2	Wolfram syndrome	33	53
361	WS21	c.1672C>T	4-6301467-C-T	p.Arg558Cys	c.1672C>T	4-6301467-C-T	p.Arg558Cys	2	Wolfram syndrome	33	55
362	ChaW28	c.1673G>A	4-6301468-G-A	p.Arg558His	c.1673G>A	4-6301468-G-A	p.Arg558His	2	Wolfram syndrome	32	32	40
363	CanWS9	c.1673G>A	4-6301468-G-A	p.Arg558His	c.1673G>A	4-6301468-G-A	p.Arg558His	2	Wolfram syndrome	29	35
364	WS10	c.1706C>T	4-6301501-C-T	p.Ala569Val				2	Wolfram syndrome	10	1	Yes
365	Col17	c.1816G>C	4-6301611-G-C	p.Val606Leu				2	Wolfram syndrome	4	12
366	LiuF2	c.1846G>T	4-6301641-G-T	p.Ala616Ser				2	Dominant WFS1 related disorders			Yes
367	Kad F1.1	c.1885C>T	4-6301680-C-T	p.Arg629Trp	c.1885C>T	4-6301680-C-T	p.Arg629Trp	2	Wolfram syndrome	13	18	Yes	18
368	Kad F1.2	c.1885C>T	4-6301680-C-T	p.Arg629Trp	c.1885C>T	4-6301680-C-T	p.Arg629Trp	2	Wolfram syndrome	18	Yes	Yes	Yes
369	Roh 4	c.1885C>T	4-6301680-C-T	p.Arg629Trp	c.1885C>T	4-6301680-C-T	p.Arg629Trp	2	Wolfram syndrome	1.1	Yes
370	IRWS1 IV.1	c.1885C>T	4-6301680-C-T	p.Arg629Trp	c.1885C>T	4-6301680-C-T	p.Arg629Trp	2	Wolfram syndrome	7	17	20	17
371	IRWS1 IV.2	c.1885C>T	4-6301680-C-T	p.Arg629Trp	c.1885C>T	4-6301680-C-T	p.Arg629Trp	2	Wolfram syndrome	5	20	20	20
372	Kom F1	c.1901A>C	4-6301696-A-C	p.Lys634Thr				2	Dominant WFS1 related disorders			Yes
373	JSNY-033	c.1957C>T	4-631752-C-T	p.Arg653Cys				2	Dominant WFS1 related disorders			Yes
374	Yu 1	c.1963G>A	4-6301758-G-A	p.Glu655Lys	c.1963G>A	4-6301758-G-A	p.Glu655Lys	2	Recessive WFS1 related disorders	21			17
375	GasP19	c.1991T>C	4-6301786-T-C	p.Leu664Arg	c.1991T>C	4-6301786-T-C	p.Leu664Arg	2	Wolfram syndrome	2	15	23
376	GasP20	c.1991T>C	4-6301786-T-C	p.Leu664Arg	c.1991T>C	4-6301786-T-C	p.Leu664Arg	2	Wolfram syndrome	4	9	11
377	Tsa Ta	c.2005T>C	4-6301800-T-C	p.Tyr669His				2	Dominant WFS1 related disorders			Yes
378	WSUK-28.2	c.2006A>C	4-6301801-A-C	p.Tyr669Ser	c.2006A>C	4-6301801-A-C	p.Tyr669Ser	2	Wolfram syndrome	4	Yes	No	Yes
379	Was1	c.2015T>C	4-6301810-T-C	p.Leu672Pro	c.2050G>A	4-6301845-G-A	p.Ala684Thr	2	Recessive WFS1 related disorders	11		40	44
380	Cry Dutch III	c.2021G>A	4-6301816-G-A	p.Gly674Glu				2	Dominant WFS1 related disorders			Yes
381	Pen-FDutchIII	c.2021G>A	4-6301816-G-A	p.Gly674Glu				2	Dominant WFS1 related disorders			Yes
382	JSNY-021	c.2038_2040del	4-6301832-GGAG-G	p.Glu680del				2	Dominant WFS1 related disorders			Yes
383	Ren-SNDF916	c.2051C>T	4-6301846-C-T	p.Ala684Val				2	Dominant WFS1 related disorders		Yes	Yes
384	Ren-SNDF1272	c.2051C>T	4-6301846-C-T	p.Ala684Val				2	Dominant WFS1 related disorders		Yes	Yes
385	Ren-SNDF2032	c.2051C>T	4-6301846-C-T	p.Ala684Val				2	Dominant WFS1 related disorders		16	Yes
386	Ren-SNDF1865	c.2051C>T	4-6301846-C-T	p.Ala684Val				2	Dominant WFS1 related disorders		16	Yes	20
387	RenF81-III1	c.2051C>T	4-6301846-C-T	p.Ala684Val				2	Dominant WFS1 related disorders		41	Yes
388	Roh37	c.2051C>T	4-6301846-C-T	p.Ala684Val	c.2051C>T	4-6301846-C-T	p.Ala684Val	2	Wolfram syndrome	10	Yes
389	Alo 7	c.2051C>T	4-6301846-C-T	p.Ala684Val				2	Wolfram syndrome	14	14	0.8
390	WS27	c.2051C>T	4-6301846-C-T	p.Ala684Val				2	Dominant WFS1 related disorders		15	2
391	W28	c.2051C>T	4-6301846-C-T	p.Ala684Val				2	Dominant WFS1 related disorders		4	yes
392	WSUK-6	c.2051C>T	4-6301846-C-T	p.Ala684Val	c.2452C>T	4-6302247-C-T	p.Arg818Cys	2	Recessive WFS1 related disorders	No	mild	5
393	Bra US	c.2054G>C	4-6301849-G-C	p.Arg685Pro				2	Dominant WFS1 related disorders			Yes
394	Zal-LIBI II	c.2068T>G	4-6301863-T-G	p.Cys690Gly	c.2068T>G	4-6301863-T-G	p.Cys690Gly	2	Wolfram syndrome	5	10	No
395	SunBJ L046	c.2086C>T	4-6301881-C-T	p.His696Tyr				2	Dominant WFS1 related disorders			Yes
396	Tot-Hun	c.2096C>T	4-6301891-C-T	p.Thr699Met				2	Dominant WFS1 related disorders			Yes
397	Bes-FamT	c.2096C>T	4-6301891-C-T	p.Thr699Met				2	Dominant WFS1 related disorders			Yes
398	Cry u27	c.2096C>T	4-6301891-C-T	p.Thr699Met				2	Dominant WFS1 related disorders			Yes
399	ChaW1-1	c.2104G>A	4-6301899-G-A	p.Gly702Ser	c.2104G>A	4-6301899-G-A	p.Gly702Ser	2	Recessive WFS1 related disorders		10
400	P09	c.2107C>T	4-6301902-C-T	p.Arg703Cys				2	Dominant WFS1 related disorders	14
401	Sun Spor1	c.2108G>A	4-6301903-G-A	p.Arg703His				2	Dominant WFS1 related disorders		Yes
402	Kun Ger	c.2115G>C	4-6301910-G-C	p.Lys705Asn				2	Dominant WFS1 related disorders		Yes
403	YouFC	c.2146G>A	4-6301941-G-A	p.Ala716Thr				2	Dominant WFS1 related disorders			Yes
404	BesFamW	c.2146G>A	4-6301941-G-A	p.Ala716Thr				2	Dominant WFS1 related disorders			Yes
405	BesFam35	c.2146G>A	4-6301941-G-A	p.Ala716Thr				2	Dominant WFS1 related disorders			Yes
406	Ali 1	c.2149G>A	4-6301944-G-A	p.Glu717Lys				2	Wolfram syndrome	2	13	15	6
407	Ali 7	c.2149G>A	4-6301944-G-A	p.Glu717Lys	c.2254G>A	4-6302049-G-A	p.Glu752Lys	2	Wolfram syndrome	3	9	16
408	Man	c.2158A>G	4-6301953-A-G	p.Ile720Val				2	Dominant WFS1 related disorders			Yes
409	ChaW27	c.2168T>C	4-6301963-T-C	p.Leu723Pro	c.2327A>T	4-6302122-A-G	p.Glu776Val	2	Wolfram syndrome	16	17		17
410	Dom1	c.2185G>A	4-6301980-G-A	p.Asp729Asn				2	Dominant WFS1 related disorders	yes		yes
411	ChaW7.1	c.2206G>A	4-6302001-G-A	p.Gly736Ser	c.2206G>A	4-6302001-G-A	p.Gly736Ser	2	Wolfram syndrome	10	19
412	ChaW7.2	c.2206G>A	4-6302001-G-A	p.Gly736Ser	c.2206G>A	4-6302001-G-A	p.Gly736Ser	2	Wolfram syndrome	20	25
413	Dom WS25	c.2206G>A	4-6302001-G-A	p.Gly736Ser	c.2206G>C	4-6302001-G-A	p.Gly736Arg	2	Wolfram syndrome	5.5	5		8
414	W18	c.2207G>A	4-6302002-G-A	p.Gly736Asp	c.2207G>A	4-6302001-G-A	p.Gly736Asp	2	Wolfram syndrome	1	39		39
415	Dom 2	c.2269C>A	4-6302064-C-A	p.Leu757Ile				2	Dominant WFS1 related disorders			yes
416	Cry A	c.2300_2302delTCA	4-6302094-ATCA-A	p.Ile767del				2	Dominant WFS1 related disorders			yes
417	Smi 2	c.2327A>T	4-6302122-A-G	p.Glu776Val	c.2578C>G	4-6302373-C-G	p.His860Asp	2	Wolfram syndrome	12.8	14	Yes
418	BesFam21	c.2335G>A	4-6302130-G-A	p.Val779Met				2	Dominant WFS1 related disorders			yes
419	Ren KW010862	c.2338G>A	4-6302133-G-A	p.Gly780Ser				2	Dominant WFS1 related disorders		12	yes
420	Roh39	c.2385G>C	4-6302180-G-C	p.Glu795Asp	c.2390A>T	4-6302185-A-T	p.Asp797Val	2	Wolfram syndrome	17.3	Yes
421	Bai F1	c.2389G>A	4-6302184-G-A	p.Asp797Asn				2	Dominant WFS1 related disorders			one -17
422	Ren-NSDF1793	c.2389G>T	4-6302184-G-T	p.Asp797Tyr				2	Dominant WFS1 related disorders	20		3 to 4
423	Xu-1	c.2411T>C	4-6302206-T-C	p.Leu804Pro	c.2411T>C	4-6302206-T-C	p.Leu804Pro	2	Wolfram syndrome	12	12	12
424	Cry-M	c.2419A>C	4-6302214-A-C	p.Ser807Arg				2	Dominant WFS1 related disorders			Yes
425	WS9	c.2425G>A	4-6302220-G-A	p.Glu809Lys				2	Dominant WFS1 related disorders	0.5		10
426	GomWS4 II4	c.2452C>T	4-6302247-C-T	p.Arg818Cys	c.2452C>T	4-6302247-C-T	p.Arg818Cys	2	Wolfram syndrome	22	32	No	No
427	ChaW8-1	c.2452C>T	4-6302247-C-T	p.Arg818Cys	c.2452C>T	4-6302247-C-T	p.Arg818Cys	2	Wolfram syndrome	32	25	47
428	ChaW8-2	c.2452C>T	4-6302247-C-T	p.Arg818Cys	c.2452C>T	4-6302247-C-T	p.Arg818Cys	2	Wolfram syndrome	38	43
429	Syn-1	c.2485_2499del	4-6302279-CCTGGAGGGCCGCCTG-C	p.Leu829_Leu833del	c.2654C>T	4-6302449-C-T	p.Pro885Leu	2	Recessive WFS1 related disorders	12
430	BesFam59	c.2486T>C	4-6302281-T-C	p.Leu829Pro				2	Dominant WFS1 related disorders			Yes
431	Hak FamD	c.2491G>A	4-6302286-G-A	p.Gly831Ser				2	Dominant WFS1 related disorders			Yes
432	BesFam19	c.2492G>A	4-6302287-G-A	p.Gly831Asp				2	Dominant WFS1 related disorders			Yes
433	Cry4150	c.2492G>A	4-6302287-G-A	p.Gly831Asp				2	Dominant WFS1 related disorders			Yes
434	Fuj-TMDU342	c.2507A>C	4-6302302-A-C	p.Lys836Thr				2	Dominant WFS1 related disorders			Yes
435	Hog 3.2	c.2508G>C	4-6302303-GC	p.Lys836Asn				2	Dominant WFS1 related disorders			Yes
436	Nog1	c.2530G>A	4-6302325-G-A	p.Ala844Thr				2	Dominant WFS1 related disorders			Yes
437	HilF1 IV.4	c.2576G>A	4-6302371-G-A	p.Arg859Gln				2	Dominant WFS1 related disorders			Yes
438	Gur-Utah	c.2576G>C	4-6302371-G-C	p.Arg859Pro				2	Dominant WFS1 related disorders			Yes
439	Min 2.3	c.2576G>C	4-6302371-G-C	p.Arg859Pro				2	Dominant WFS1 related disorders			Yes
440	WS26	c.2578C>G	4-6302373-C-G	p.His860Asp				2	Dominant WFS1 related disorders	1		1
441	Eib148	c.2590G>A	4-6302385-G-A	p.Glu864Lys				2	Dominant WFS1 related disorders		35	Yes
442	Fuk 1	c.2590G>A	4-6302385-G-A	p.Glu864Lys				2	Dominant WFS1 related disorders			Yes
443	K13576	c.2590G>A	4-6302385-G-A	p.Glu864Lys				2	Dominant WFS1 related disorders			Yes
444	WSUK-46	c.2590G>A	4-6302385-G-A	p.Glu864Lys				2	Dominant WFS1 related disorders		10	cong
445	Bla C1	c.2611G>A	4-6302406-G-A	p.Val871Met	c.2611G>A	4-6302406-G-A	p.Val871Met	2	Wolfram syndrome	8	infant	Yes	Yes
446	Har1709	c.2654C>T	4-6302449-C-T	p.Pro885Leu	c.2654C>T	4-6302449-C-T	p.Pro885Leu	2	Wolfram syndrome	5	9	12
447	WSUK-20.1	c.2654C>T	4-6302449-C-T	p.Pro885Leu	c.2654C>T	4-6302449-C-T	p.Pro885Leu	2	Wolfram syndrome	4	9		24
448	WSUK-20.2	c.2654C>T	4-6302449-C-T	p.Pro885Leu	c.2654C>T	4-6302449-C-T	p.Pro885Leu	2	Wolfram syndrome	5	11	No	20
DM: Diabetes mellitus; OA: Optic atrophy; DI: Diabetes insipidus. Nucleotide numbering: +1 is A of ATG start codon (reference sequence NM_006005.3).
